# Supplementary material for: Construction and investigation of a circRNA-associated ceRNA regulatory network in Tetralogy of Fallot
Source: BMC Cardiovasc Disord. 2021 Sep 14;21:437. doi: 10.1186/s12872-021-02217-w (PMC8442392; doi:10.1186/s12872-021-02217-w)
Supplement: Supplementary file 1 — Additional file 1.Table 1 Differentially expressed circRNAs between the TOF group and the healthy control group. [file 12872_2021_2217_MOESM1_ESM.xlsx]

## Sheet: Sheet1
Supplementary Table 1
circRNA	Alias	P-value	FC (abs)	GeneSymbol	Regulation
hsa_circRNA_101965	hsa_circ_0000740	0.0163662	-4.42165	DHX33	down
hsa_circRNA_101324	hsa_circ_0031286	0.0474914	-3.82193	PABPN1	down
hsa_circRNA_102855	hsa_circ_0057105	0.0183122	-3.4303	PDK1	down
hsa_circRNA_005255	hsa_circ_0005255	0.04042	-3.2523	MAP4	down
hsa_circRNA_103223	hsa_circ_0002211	0.0334783	-3.23254	DDX17	down
hsa_circRNA_100703	hsa_circ_0020303	0.0179105	-3.22124	CHST15	down
hsa_circRNA_057090	hsa_circ_0057090	0.0264043	-3.17802	PDK1	down
hsa_circRNA_105055	hsa_circ_0001946	0.023428	-3.14089	CDR1	down
hsa_circRNA_016266	hsa_circ_0016266	0.00315439	-3.12442	MAPKAPK2	down
hsa_circRNA_406590		0.027601	-2.78766	FBXL7	down
hsa_circRNA_102856	hsa_circ_0006006	0.0233411	-2.78078	PDK1	down
hsa_circRNA_089202	hsa_circ_0089202	0.0361667	-2.77829	PRRC2B	down
hsa_circRNA_404798		0.0420676	-2.71184	DNMBP	down
hsa_circRNA_001589	hsa_circ_0001589	0.00876511	-2.70798	HIST1H1D	down
hsa_circRNA_006885	hsa_circ_0006885	0.0254294	-2.68053	FHL2	down
hsa_circRNA_072741	hsa_circ_0072741	0.0369804	-2.66275	MAST4	down
hsa_circRNA_402565		0.0139789	-2.6571	EDEM2	down
hsa_circRNA_022382	hsa_circ_0022382	0.0171292	-2.60859	FADS2	down
hsa_circRNA_102854	hsa_circ_0057104	0.011831	-2.57439	PDK1	down
hsa_circRNA_001238	hsa_circ_0000429	0.0301995	-2.55732	CEP83	down
hsa_circRNA_092556	hsa_circ_0001583	0.00637142	-2.54923	HIST1H1C	down
hsa_circRNA_092022	hsa_circ_0092022	0.0202557	-2.54324	FLNA	down
hsa_circRNA_100833	hsa_circ_0022383	0.0122589	-2.48425	FADS2	down
hsa_circRNA_102155	hsa_circ_0045114	0.047856	-2.45716	TLK2	down
hsa_circRNA_007593	hsa_circ_0007593	0.0449673	-2.43619	SUGP2	down
hsa_circRNA_081069	hsa_circ_0081069	0.01312	-2.39795	COL1A2	down
hsa_circRNA_100764	hsa_circ_0021369	0.0276439	-2.35684	PLEKHA7	down
hsa_circRNA_402723		0.0496095	-2.30233	LARGE	down
hsa_circRNA_101693	hsa_circ_0007788	0.0252466	-2.29262	NMRAL1	down
hsa_circRNA_102154	hsa_circ_0007246	0.0357203	-2.29131	TLK2	down
hsa_circRNA_103349	hsa_circ_0065217	0.0376063	-2.28271	SCAP	down
hsa_circRNA_104268	hsa_circ_0078738	0.0418458	-2.27278	WDR27	down
hsa_circRNA_103420	hsa_circ_0066631	0.0183535	-2.25988	DCBLD2	down
hsa_circRNA_104721	hsa_circ_0085895	0.0358433	-2.25712	NRBP2	down
hsa_circRNA_402748		0.041632	-2.25704	SREBF2	down
hsa_circRNA_101924	hsa_circ_0041150	0.0497743	-2.25567	RPH3AL	down
hsa_circRNA_101010	hsa_circ_0025395	0.00882441	-2.25258	PHC1	down
hsa_circRNA_100250	hsa_circ_0000081	0.0285231	-2.24914	ROR1	down
hsa_circRNA_016263	hsa_circ_0016263	0.0384271	-2.24469	MAPKAPK2	down
hsa_circRNA_063313	hsa_circ_0063313	0.0325568	-2.23379	DDX17	down
hsa_circRNA_100966	hsa_circ_0004293	0.0454867	-2.22106	DDX6	down
hsa_circRNA_102121	hsa_circ_0044556	0.00108169	-2.21552	COL1A1	down
hsa_circRNA_026195	hsa_circ_0026195	0.0129489	-2.2116	RACGAP1	down
hsa_circRNA_103225	hsa_circ_0063331	0.0421597	-2.20023	DDX17	down
hsa_circRNA_403949		0.0045155	-2.16438	KLRG2	down
hsa_circRNA_100497	hsa_circ_0017105	0.0205948	-2.11613	NID1	down
hsa_circRNA_000780	hsa_circ_0000217	0.00684382	-2.11517	FAM107B	down
hsa_circRNA_000328	hsa_circ_0000328	0.0433646	-2.11055	CFL1	down
hsa_circRNA_100444	hsa_circ_0002321	0.0378464	-2.0976	PPP2R5A	down
hsa_circRNA_100832	hsa_circ_0022378	0.0300688	-2.08298	FADS1	down
hsa_circRNA_006497	hsa_circ_0006497	0.00589528	-2.08196	GSK3B	down
hsa_circRNA_407154		0.0382252	-2.07419	MPDZ	down
hsa_circRNA_092437	hsa_circ_0000741	0.00530792	-2.07077	POLR2A	down
hsa_circRNA_402116		0.00158117	-2.05523	HIF3A	down
hsa_circRNA_101657	hsa_circ_0005035	0.0489323	-2.04164	IGF1R	down
hsa_circRNA_402294		0.0143251	-2.0395	ACTR2	down
hsa_circRNA_002124	hsa_circ_0002124	0.049091	-2.03873	NUSAP1	down
hsa_circRNA_100834	hsa_circ_0022392	0.0181744	-2.02656	FADS2	down
hsa_circRNA_039626	hsa_circ_0039626	0.0191854	-2.0256	CNOT1	down
hsa_circRNA_092458	hsa_circ_0000872	0.00342166	-2.00669	EEF2	down
hsa_circRNA_100809	hsa_circ_0000304	0.0351782	-2.00554	CELF1	down
hsa_circRNA_001073	hsa_circ_0000687	0.0162487	-2.00407	BC041466	down
hsa_circRNA_089761	hsa_circ_0089761	0.00710592	10.1269	JA760602	up
hsa_circRNA_103852	hsa_circ_0072665	0.0380672	8.3875	ADAMTS6	up
hsa_circRNA_089762	hsa_circ_0089762	0.038574	8.14745	JA760602	up
hsa_circRNA_405415		8.60998e-06	8.13555		up
hsa_circRNA_101969	hsa_circ_0041821	0.0366306	7.53249	NEURL4	up
hsa_circRNA_089763	hsa_circ_0089763	0.0324584	6.73078	JA760600	up
hsa_circRNA_006718	hsa_circ_0006718	0.0289335	6.57527	CWF19L1	up
hsa_circRNA_047478	hsa_circ_0047478	0.0253662	6.26717	KIAA1328	up
hsa_circRNA_009503	hsa_circ_0009503	0.0270198	6.04339	ACOT7	up
hsa_circRNA_000435	hsa_circ_0000435	0.0398003	5.89768	C12orf75	up
hsa_circRNA_102086	hsa_circ_0044013	0.0226065	5.85299	G6PC3	up
hsa_circRNA_104855	hsa_circ_0087888	0.0316594	5.80622	TMEM245	up
hsa_circRNA_100323	hsa_circ_0013958	0.0408738	5.7677	ACP6	up
hsa_circRNA_404449		0.0214623	5.75769	PINK1	up
hsa_circRNA_000031	hsa_circ_0000009	0.0225482	5.5991	SKI	up
hsa_circRNA_074183	hsa_circ_0074183	0.0225622	5.55911	MATR3	up
hsa_circRNA_006296	hsa_circ_0006296	0.0342022	5.42827	CHD1L	up
hsa_circRNA_033572	hsa_circ_0033572	0.0412751	5.24047	AHNAK2	up
hsa_circRNA_012722	hsa_circ_0012722	0.0272335	5.18733	OMA1	up
hsa_circRNA_009502	hsa_circ_0009502	0.0235964	5.14632	ACOT7	up
hsa_circRNA_082894	hsa_circ_0082894	0.0220244	4.91407	LRRC61	up
hsa_circRNA_401033		0.0284124	4.74677	CRY1	up
hsa_circRNA_403738		0.0313917	4.68875	TULP4	up
hsa_circRNA_048410	hsa_circ_0048410	0.0180556	4.63579	LMNB2	up
hsa_circRNA_069236	hsa_circ_0069236	0.000156434	4.55764	PROM1	up
hsa_circRNA_400102	hsa_circ_0092354	0.0209263	4.53857	SNAPC4	up
hsa_circRNA_103444	hsa_circ_0008797	0.0318461	4.49543	GSK3B	up
hsa_circRNA_001368	hsa_circ_0001368	0.00631935	4.324	KLHL24	up
hsa_circRNA_103526	hsa_circ_0001369	0.0154917	4.30915	KLHL24	up
hsa_circRNA_080773	hsa_circ_0080773	0.0209092	4.28069	MDH2	up
hsa_circRNA_035410	hsa_circ_0035410	0.0208875	4.27322	ZNF280D	up
hsa_circRNA_406237		0.0350556	4.10932	OXNAD1	up
hsa_circRNA_069774	hsa_circ_0069774	0.018615	4.03366	TMEM165	up
hsa_circRNA_100245	hsa_circ_0005354	0.00993705	3.9916	FGGY	up
hsa_circRNA_405443		0.0452602	3.98864	NDE1	up
hsa_circRNA_103527	hsa_circ_0006667	0.00848511	3.97313	KLHL24	up
hsa_circRNA_400470		0.0112827	3.91846	RYR2	up
hsa_circRNA_100499	hsa_circ_0004039	0.0155139	3.87513	MTR	up
hsa_circRNA_001950	hsa_circ_0000273	0.0322346	3.86809	OSBPL5	up
hsa_circRNA_404389		0.0199113	3.78979	APOOL	up
hsa_circRNA_405177		0.0221785	3.78316	PCCA	up
hsa_circRNA_000963	hsa_circ_0001644	0.041949	3.69858	BCLAF1	up
hsa_circRNA_405665		1.58228e-06	3.69531	GREB1L	up
hsa_circRNA_103525	hsa_circ_0001367	0.0257763	3.6492	KLHL24	up
hsa_circRNA_100244	hsa_circ_0000075	0.0103449	3.64646	FGGY	up
hsa_circRNA_404825		0.0181174	3.64509	STK32C	up
hsa_circRNA_101727	hsa_circ_0000679	0.0204679	3.58711	ABCC1	up
hsa_circRNA_400248		0.0135431	3.57378	FGGY	up
hsa_circRNA_104121	hsa_circ_0076767	0.0333617	3.54565	TRAM2	up
hsa_circRNA_000076	hsa_circ_0000076	0.0120693	3.49303	FGGY	up
hsa_circRNA_101436	hsa_circ_0000567	0.0168966	3.43082	SETD3	up
hsa_circRNA_101788	hsa_circ_0038872	0.0279174	3.42726	ATP2A1	up
hsa_circRNA_102929	hsa_circ_0058497	0.0176848	3.42151	RHBDD1	up
hsa_circRNA_006909	hsa_circ_0006909	0.0235068	3.40532	RAD54L2	up
hsa_circRNA_008362	hsa_circ_0008362	0.0489854	3.38064	FBXW4	up
hsa_circRNA_101550	hsa_circ_0035796	0.0174789	3.34448	HERC1	up
hsa_circRNA_003416	hsa_circ_0003416	0.0167196	3.27234	TMSB4X	up
hsa_circRNA_000479	hsa_circ_0000479	0.00375613	3.27132	EPSTI1	up
hsa_circRNA_100667	hsa_circ_0000255	0.0473476	3.25988	FBXW4	up
hsa_circRNA_004417	hsa_circ_0004417	0.0196042	3.22448	LYPLAL1	up
hsa_circRNA_002971	hsa_circ_0002971	7.53285e-05	3.19529	SNX9	up
hsa_circRNA_104188	hsa_circ_0008833	0.0202641	3.19502	SAMD3	up
hsa_circRNA_407162		0.0174942	3.18913	CNTLN	up
hsa_circRNA_100664	hsa_circ_0005741	0.0483611	3.18299	FBXW4	up
hsa_circRNA_104708	hsa_circ_0002483	0.0257383	3.18251	PTK2	up
hsa_circRNA_102315	hsa_circ_0000835	0.017466	3.16716	MIB1	up
hsa_circRNA_104195	hsa_circ_0002198	0.000440414	3.1618	PDE7B	up
hsa_circRNA_104671	hsa_circ_0001819	0.00892524	3.12831	UBR5	up
hsa_circRNA_085287	hsa_circ_0085287	0.0241423	3.1228	ATP6V1C1	up
hsa_circRNA_003234	hsa_circ_0003234	0.0309644	3.1076	BTBD10	up
hsa_circRNA_101270	hsa_circ_0003441	0.0202145	3.1073	TDRD3	up
hsa_circRNA_406403		0.00643032	3.09628	KLHL24	up
hsa_circRNA_102446	hsa_circ_0049356	0.0259978	3.09543	CARM1	up
hsa_circRNA_100665	hsa_circ_0019589	0.0398996	3.09529	FBXW4	up
hsa_circRNA_104198	hsa_circ_0006554	0.00137203	3.05739	MAP3K5	up
hsa_circRNA_001082	hsa_circ_0000792	0.0263179	3.03459	MIR142	up
hsa_circRNA_400244		0.0347252	3.02068	OMA1	up
hsa_circRNA_092498	hsa_circ_0001104	0.0290544	3.01658	RHBDD1	up
hsa_circRNA_100246	hsa_circ_0006633	0.0200966	3.01647	FGGY	up
hsa_circRNA_104706	hsa_circ_0005982	0.0284991	3.00064	PTK2	up
hsa_circRNA_101403	hsa_circ_0032649	0.0387182	2.98062	MLH3	up
hsa_circRNA_100243	hsa_circ_0000073	0.0232627	2.97499	OMA1	up
hsa_circRNA_103448	hsa_circ_0067029	0.0242878	2.97449	PDIA5	up
hsa_circRNA_400010	hsa_circ_0092293	0.0133521	2.97096	NASP	up
hsa_circRNA_100666	hsa_circ_0019591	0.0437985	2.94574	FBXW4	up
hsa_circRNA_104709	hsa_circ_0006646	0.0232639	2.9366	PTK2	up
hsa_circRNA_100632	hsa_circ_0018905	0.00236976	2.93643	SAMD8	up
hsa_circRNA_103455	hsa_circ_0001333	0.033535	2.93413	ZNF148	up
hsa_circRNA_103409	hsa_circ_0004113	0.00327484	2.9154	SLC25A26	up
hsa_circRNA_406024		0.00587354	2.90451	ALS2CR11	up
hsa_circRNA_104421	hsa_circ_0004365	0.00297075	2.90267	SEMA3C	up
hsa_circRNA_400101	hsa_circ_0092328	0.0435115	2.88557	RPL7A	up
hsa_circRNA_004873	hsa_circ_0004873	0.00124993	2.87284	OXCT1	up
hsa_circRNA_033149	hsa_circ_0033149	0.0167167	2.86871	SETD3	up
hsa_circRNA_403556		0.040266	2.86534	LINC00340	up
hsa_circRNA_100240	hsa_circ_0012717	0.0313055	2.80225	OMA1	up
hsa_circRNA_002144	hsa_circ_0000511	0.00727356	2.79856	RPPH1	up
hsa_circRNA_100241	hsa_circ_0000072	0.0387115	2.78719	OMA1	up
hsa_circRNA_102485	hsa_circ_0050102	0.0451583	2.7608	PGPEP1	up
hsa_circRNA_104704	hsa_circ_0009071	0.0317847	2.75215	PTK2	up
hsa_circRNA_102940	hsa_circ_0003922	0.00220371	2.74	SP100	up
hsa_circRNA_008198	hsa_circ_0008198	0.045195	2.73717	NSFL1C	up
hsa_circRNA_100560	hsa_circ_0000220	0.0152338	2.7176	FAM188A	up
hsa_circRNA_001475	hsa_circ_0001475	0.010568	2.71375	RICTOR	up
hsa_circRNA_100761	hsa_circ_0008967	0.0268113	2.69114	BTBD10	up
hsa_circRNA_102408	hsa_circ_0048430	0.0476155	2.69076	THOP1	up
hsa_circRNA_104547	hsa_circ_0001776	0.000187297	2.67212	ESYT2	up
hsa_circRNA_104200	hsa_circ_0007798	0.000617239	2.66896	MAP3K5	up
hsa_circRNA_000166	hsa_circ_0000512	0.00775025	2.63595	RPPH1	up
hsa_circRNA_006963	hsa_circ_0006963	0.0161576	2.62433	LYPLAL1	up
hsa_circRNA_104044	hsa_circ_0075447	0.0300384	2.59972	GMDS	up
hsa_circRNA_100583	hsa_circ_0000231	0.0357744	2.59673	ARHGAP12	up
hsa_circRNA_014239	hsa_circ_0014239	0.022481	2.59247	S100A16	up
hsa_circRNA_002172	hsa_circ_0000514	0.00754463	2.5918	RPPH1	up
hsa_circRNA_077417	hsa_circ_0077417	0.00355731	2.58712	FBXL4	up
hsa_circRNA_100242	hsa_circ_0002316	0.0375033	2.58082	OMA1	up
hsa_circRNA_103902	hsa_circ_0006916	0.00715249	2.57799	HOMER1	up
hsa_circRNA_101722	hsa_circ_0038111	0.0459447	2.56327	ABCC1	up
hsa_circRNA_104859	hsa_circ_0087905	0.0116725	2.55852	TMEM245	up
hsa_circRNA_404958		0.00312108	2.53262	ANO2	up
hsa_circRNA_104882	hsa_circ_0003597	0.0157061	2.52891	HSDL2	up
hsa_circRNA_000414	hsa_circ_0000414	0.0196938	2.52507	IRAK3	up
hsa_circRNA_100561	hsa_circ_0006665	0.0112384	2.51629	FAM188A	up
hsa_circRNA_100559	hsa_circ_0000219	0.0156079	2.51419	FAM188A	up
hsa_circRNA_104194	hsa_circ_0004712	0.000484386	2.51394	PDE7B	up
hsa_circRNA_102318	hsa_circ_0008741	0.0211679	2.50882	MIB1	up
hsa_circRNA_101685	hsa_circ_0037516	0.0204435	2.50173	ABCA3	up
hsa_circRNA_078353	hsa_circ_0078353	0.0238673	2.48801	SCAF8	up
hsa_circRNA_003608	hsa_circ_0003608	0.044957	2.48758	YY1AP1	up
hsa_circRNA_104856	hsa_circ_0087890	0.00501238	2.48426	TMEM245	up
hsa_circRNA_029937	hsa_circ_0029937	0.0458506	2.48312	N4BP2L2	up
hsa_circRNA_400472		0.025714	2.48088	RYR2	up
hsa_circRNA_102762	hsa_circ_0001030	0.00307963	2.48059	EXOC6B	up
hsa_circRNA_104199	hsa_circ_0006856	0.00130755	2.47033	MAP3K5	up
hsa_circRNA_405845		0.00172444	2.46886	CLIP4	up
hsa_circRNA_100891	hsa_circ_0023685	0.0499451	2.45611	PAK1	up
hsa_circRNA_104860	hsa_circ_0003965	0.0175554	2.44422	TMEM245	up
hsa_circRNA_037205	hsa_circ_0037205	0.0380862	2.434	PIGQ	up
hsa_circRNA_400896		0.0423103	2.4215	PDE3A	up
hsa_circRNA_058619	hsa_circ_0058619	0.00124164	2.41934	SP100	up
hsa_circRNA_102928	hsa_circ_0058495	0.012949	2.404	RHBDD1	up
hsa_circRNA_104420	hsa_circ_0002714	0.00370007	2.40077	SEMA3C	up
hsa_circRNA_102806	hsa_circ_0008827	0.0139758	2.39812	SLC35F5	up
hsa_circRNA_101245	hsa_circ_0000471	0.0273548	2.39272	N4BP2L2	up
hsa_circRNA_102297	hsa_circ_0009022	0.0348938	2.38898	PPP4R1	up
hsa_circRNA_104861	hsa_circ_0004109	0.00289188	2.38296	TMEM245	up
hsa_circRNA_101260	hsa_circ_0000478	0.0173417	2.38275	VWA8	up
hsa_circRNA_404988		0.0127984	2.38159	TMTC1	up
hsa_circRNA_007444	hsa_circ_0007444	0.0408384	2.375	RHOBTB3	up
hsa_circRNA_003101	hsa_circ_0003101	0.0232796	2.349	SLC25A26	up
hsa_circRNA_000585	hsa_circ_0000515	0.016289	2.34829	RPPH1	up
hsa_circRNA_001363	hsa_circ_0000172	0.0398924	2.34658	CSRP1	up
hsa_circRNA_100543	hsa_circ_0000211	0.0156905	2.34466	SFMBT2	up
hsa_circRNA_405040		0.028959	2.34444	PLXNC1	up
hsa_circRNA_101269	hsa_circ_0004245	0.0115536	2.34214	TDRD3	up
hsa_circRNA_100446	hsa_circ_0000182	0.0408573	2.34111	FLVCR1	up
hsa_circRNA_000424	hsa_circ_0001549	0.0418861	2.33159	FABP6	up
hsa_circRNA_001181	hsa_circ_0001629	0.002441	2.32744	FBXL4	up
hsa_circRNA_405159		0.0114428	2.32705	TDRD3	up
hsa_circRNA_404576		0.0466588	2.32689	ACP6	up
hsa_circRNA_075648	hsa_circ_0075648	0.0357222	2.32426	SIRT5	up
hsa_circRNA_001792	hsa_circ_0001792	0.00248024	2.31359	ANK1	up
hsa_circRNA_400770		0.00744741	2.31204	DPP3	up
hsa_circRNA_100422	hsa_circ_0015796	0.0473124	2.30402	DENND1B	up
hsa_circRNA_007809	hsa_circ_0007809	0.0180748	2.30396	KLHDC1	up
hsa_circRNA_104235	hsa_circ_0001654	0.0211983	2.28931	SCAF8	up
hsa_circRNA_102901	hsa_circ_0001095	0.0373148	2.28397	PLEKHM3	up
hsa_circRNA_102226	hsa_circ_0046192	0.00687345	2.27643	NPLOC4	up
hsa_circRNA_043585	hsa_circ_0043585	0.00859127	2.25915	KRT15	up
hsa_circRNA_000601	hsa_circ_0000601	0.0018024	2.248	TRPM7	up
hsa_circRNA_100975	hsa_circ_0002100	0.0469907	2.23868	ARHGEF12	up
hsa_circRNA_103433	hsa_circ_0005332	0.0380062	2.23205	ZBTB20	up
hsa_circRNA_008842	hsa_circ_0008842	0.0235035	2.23144	ZNF367	up
hsa_circRNA_002576	hsa_circ_0002576	0.0454498	2.22515	LOC101929709	up
hsa_circRNA_008178	hsa_circ_0008178	0.0186859	2.21082	FAM188A	up
hsa_circRNA_101945	hsa_circ_0041392	0.0140582	2.21021	SMG6	up
hsa_circRNA_001583	hsa_circ_0001054	0.0164468	2.20676	AFF3	up
hsa_circRNA_407009		0.0202095	2.20371	NRF1	up
hsa_circRNA_006473	hsa_circ_0006473	0.0181347	2.19927	ARHGAP10	up
hsa_circRNA_400724		0.0346849	2.18906	ANO5	up
hsa_circRNA_102319	hsa_circ_0008190	0.0219428	2.18411	MIB1	up
hsa_circRNA_102761	hsa_circ_0009043	0.00289106	2.18028	EXOC6B	up
hsa_circRNA_092500	hsa_circ_0001108	0.00169128	2.16479	SP100	up
hsa_circRNA_102927	hsa_circ_0058493	0.0143323	2.16434	RHBDD1	up
hsa_circRNA_101976	hsa_circ_0041992	0.0188215	2.14372	AURKB	up
hsa_circRNA_104270	hsa_circ_0001666	0.0165358	2.13307	FAM120B	up
hsa_circRNA_405671		0.0154403	2.12149	TAF4B	up
hsa_circRNA_104196	hsa_circ_0005378	0.000511175	2.11858	MAP3K5	up
hsa_circRNA_104050	hsa_circ_0075504	0.0173865	2.11434	SLC22A23	up
hsa_circRNA_003782	hsa_circ_0003782	0.0378098	2.11136	FOCAD	up
hsa_circRNA_007557	hsa_circ_0007557	0.0136104	2.10922	ZNF148	up
hsa_circRNA_006853	hsa_circ_0006853	0.0167185	2.10692	RPPH1	up
hsa_circRNA_103135	hsa_circ_0061774	0.0109409	2.10506	BACE2	up
hsa_circRNA_104742	hsa_circ_0086483	0.00169664	2.10464	ACER2	up
hsa_circRNA_100978	hsa_circ_0003302	0.031208	2.1019	TBCEL	up
hsa_circRNA_006886	hsa_circ_0006886	0.0281122	2.09796	FAM192A	up
hsa_circRNA_008951	hsa_circ_0008951	0.00937438	2.09322	FAM126A	up
hsa_circRNA_402813		0.0118759	2.08385	OSBPL10	up
hsa_circRNA_066465	hsa_circ_0066465	0.0316476	2.07732	SLC25A26	up
hsa_circRNA_087220	hsa_circ_0087220	0.0254472	2.07542	C9orf41	up
hsa_circRNA_009377	hsa_circ_0009377	0.007807	2.075	RER1	up
hsa_circRNA_401666		0.000648282	2.06754	MLYCD	up
hsa_circRNA_406327		0.0376218	2.06212	ZBTB20	up
hsa_circRNA_102298	hsa_circ_0046881	0.0346433	2.05826	PPP4R1	up
hsa_circRNA_018086	hsa_circ_0018086	0.0444571	2.05623	ZEB1	up
hsa_circRNA_100544	hsa_circ_0017643	0.0116052	2.05609	SFMBT2	up
hsa_circRNA_004504	hsa_circ_0004504	0.00742294	2.05479	TMEM245	up
hsa_circRNA_102700	hsa_circ_0000994	0.00669419	2.03711	SLC8A1	up
hsa_circRNA_406934		0.0135325	2.02156	PDE1C	up
hsa_circRNA_101278	hsa_circ_0004217	0.0297662	2.01315	MYCBP2	up
hsa_circRNA_101701	hsa_circ_0000672	0.0162656	2.01254	CLEC16A	up
hsa_circRNA_005232	hsa_circ_0005232	0.0136966	2.00701	SLC8A1	up
hsa_circRNA_100540	hsa_circ_0017628	0.0213755	2.00612	SFMBT2	up
hsa_circRNA_008410	hsa_circ_0008410	0.0382237	2.00209	PGS1	up
