# Supplementary material for: Construction and investigation of a circRNA-associated ceRNA regulatory network in Tetralogy of Fallot
Source: BMC Cardiovasc Disord. 2021 Sep 14;21:437. doi: 10.1186/s12872-021-02217-w (PMC8442392; doi:10.1186/s12872-021-02217-w)
Supplement: Supplementary file 2 — Additional file 2.Table 2 ceRNA regulatory modules. [file 12872_2021_2217_MOESM2_ESM.xlsx]

## Sheet: Sheet1
Supplementary Table 2
circRNA (alias)	circRNA	miRNA	mRNA
hsa_circ_0019589	hsa_circRNA_100665	hsa-miR-184	AGO2
hsa_circ_0019591	hsa_circRNA_100666	hsa-miR-184	AGO2
hsa_circ_0067029	hsa_circRNA_103448	hsa-miR-491-5p	APH1A
hsa_circ_0000172	hsa_circRNA_001363	hsa-miR-491-5p	APH1A
hsa_circ_0007798	hsa_circRNA_104200	hsa-miR-199b-5p	CCNL1
hsa_circ_0057105	hsa_circRNA_102855	hsa-miR-362-5p	CYLD
hsa_circ_0004245	hsa_circRNA_101269	hsa-miR-362-5p	CYLD
hsa_circ_0044556	hsa_circRNA_102121	hsa-miR-362-5p	CYLD
hsa_circ_0057104	hsa_circRNA_102854	hsa-miR-362-5p	CYLD
hsa_circ_0006006	hsa_circRNA_102856	hsa-miR-362-5p	CYLD
	hsa_circRNA_402294	hsa-miR-362-5p	CYLD
hsa_circ_0007798	hsa_circRNA_104200	hsa-miR-199b-5p	DDR1
hsa_circ_0007798	hsa_circRNA_104200	hsa-miR-199b-5p	DDX3X
hsa_circ_0006667	hsa_circRNA_103527	hsa-miR-543	DDX3X
hsa_circ_0067029	hsa_circRNA_103448	hsa-miR-491-5p	GIPC1
hsa_circ_0000172	hsa_circRNA_001363	hsa-miR-491-5p	GIPC1
hsa_circ_0006667	hsa_circRNA_103527	hsa-miR-543	GPCPD1
hsa_circ_0022383	hsa_circRNA_100833	hsa-miR-665	HEYL
	hsa_circRNA_405415	hsa-miR-665	HEYL
hsa_circ_0081069	hsa_circRNA_081069	hsa-miR-665	HEYL
hsa_circ_0007798	hsa_circRNA_104200	hsa-miR-199b-5p	HIF1A
hsa_circ_0006667	hsa_circRNA_103527	hsa-miR-543	HMGA2
hsa_circ_0067029	hsa_circRNA_103448	hsa-miR-491-5p	KDM4B
hsa_circ_0000172	hsa_circRNA_001363	hsa-miR-491-5p	KDM4B
hsa_circ_0022383	hsa_circRNA_100833	hsa-miR-665	KIF21B
	hsa_circRNA_405415	hsa-miR-665	KIF21B
hsa_circ_0081069	hsa_circRNA_081069	hsa-miR-665	KIF21B
hsa_circ_0022383	hsa_circRNA_100833	hsa-miR-665	KREMEN1
	hsa_circRNA_405415	hsa-miR-665	KREMEN1
hsa_circ_0081069	hsa_circRNA_081069	hsa-miR-665	KREMEN1
hsa_circ_0067029	hsa_circRNA_103448	hsa-miR-491-5p	NFIB
hsa_circ_0000172	hsa_circRNA_001363	hsa-miR-491-5p	NFIB
hsa_circ_0022378	hsa_circRNA_100832	hsa-miR-193a-5p	NLN
hsa_circ_0000672	hsa_circRNA_101701	hsa-miR-193a-5p	NLN
hsa_circ_0067029	hsa_circRNA_103448	hsa-miR-491-5p	PEG10
hsa_circ_0000172	hsa_circRNA_001363	hsa-miR-491-5p	PEG10
hsa_circ_0022383	hsa_circRNA_100833	hsa-miR-665	PGPEP1
	hsa_circRNA_405415	hsa-miR-665	PGPEP1
hsa_circ_0081069	hsa_circRNA_081069	hsa-miR-665	PGPEP1
hsa_circ_0022383	hsa_circRNA_100833	hsa-miR-665	PKNOX2
	hsa_circRNA_405415	hsa-miR-665	PKNOX2
hsa_circ_0081069	hsa_circRNA_081069	hsa-miR-665	PKNOX2
hsa_circ_0019589	hsa_circRNA_100665	hsa-miR-184	PLPP3
hsa_circ_0019591	hsa_circRNA_100666	hsa-miR-184	PLPP3
hsa_circ_0007798	hsa_circRNA_104200	hsa-miR-199b-5p	PLXND1
hsa_circ_0007798	hsa_circRNA_104200	hsa-miR-199b-5p	PODXL
hsa_circ_0022383	hsa_circRNA_100833	hsa-miR-665	PPP2R2A
	hsa_circRNA_405415	hsa-miR-665	PPP2R2A
hsa_circ_0081069	hsa_circRNA_081069	hsa-miR-665	PPP2R2A
hsa_circ_0022383	hsa_circRNA_100833	hsa-miR-665	PSMF1
	hsa_circRNA_405415	hsa-miR-665	PSMF1
hsa_circ_0081069	hsa_circRNA_081069	hsa-miR-665	PSMF1
hsa_circ_0022392	hsa_circRNA_100834	hsa-miR-299-3p	PTP4A1
	hsa_circRNA_402813	hsa-miR-299-3p	PTP4A1
hsa_circ_0007798	hsa_circRNA_104200	hsa-miR-199b-5p	RNF11
hsa_circ_0067029	hsa_circRNA_103448	hsa-miR-491-5p	SHISA6
hsa_circ_0000172	hsa_circRNA_001363	hsa-miR-491-5p	SHISA6
hsa_circ_0022383	hsa_circRNA_100833	hsa-miR-665	SMYD1
	hsa_circRNA_405415	hsa-miR-665	SMYD1
hsa_circ_0081069	hsa_circRNA_081069	hsa-miR-665	SMYD1
hsa_circ_0022383	hsa_circRNA_100833	hsa-miR-665	SPRED1
	hsa_circRNA_405415	hsa-miR-665	SPRED1
hsa_circ_0081069	hsa_circRNA_081069	hsa-miR-665	SPRED1
hsa_circ_0022383	hsa_circRNA_100833	hsa-miR-665	SRF
	hsa_circRNA_405415	hsa-miR-665	SRF
hsa_circ_0081069	hsa_circRNA_081069	hsa-miR-665	SRF
hsa_circ_0022383	hsa_circRNA_100833	hsa-miR-665	SURF4
	hsa_circRNA_405415	hsa-miR-665	SURF4
hsa_circ_0081069	hsa_circRNA_081069	hsa-miR-665	SURF4
hsa_circ_0007798	hsa_circRNA_104200	hsa-miR-199b-5p	TAF9B
hsa_circ_0022383	hsa_circRNA_100833	hsa-miR-665	VPS4A
	hsa_circRNA_405415	hsa-miR-665	VPS4A
hsa_circ_0081069	hsa_circRNA_081069	hsa-miR-665	VPS4A
hsa_circ_0022392	hsa_circRNA_100834	hsa-miR-299-3p	ZNF207
	hsa_circRNA_402813	hsa-miR-299-3p	ZNF207
